# Supplementary material for: Factors influencing infection and transmission of Anopheles gambiae densovirus (AgDNV) in mosquitoes
Source: PeerJ. 2016 Nov 9;4:e2691. doi: 10.7717/peerj.2691 (PMC5111888; doi:10.7717/peerj.2691)
Supplement: Supplemental Information 1 [file peerj-04-2691-s001.xlsx]

## Sheet: Figure 1B
1 day old	7 days old
3.0695	6.80844
5.87693	7.23725
13.9343	5.04495
5.38434	5.02003
8.87233	10.5202
6.51638	24.9113
20.2116	11.958
13.9799	20.3942
16.7883	19.2366
2.85622	22.3989
RAW DATA

## Sheet: Figure 2B
Sugar	Pre BM	Post BM
2.77838	3.28268	0.311003
1.50389	2.55208	1.65392
2.81959	0.809521	2.15796
1.63365	4.99403	1.05923
4.68206	0.838927	2.70643
1.15832	7.0764	5.76108
4.22836	3.4784	2.30794
1.093	6.53126	1.70766
1.51815	2.80018	1.28317
6.69765	6.34205	1.43935
1.66836	6.92233	1.75454
1.74533	4.09601	1.50757
1.26379	0.005601	1.06428
1.20742	1.7236	3.01058
4.17814	1.9233	0.370348
0.540415		0.674782
0.973119		4.39772
6.76102		0.598688
RAW DATA

## Sheet: Figure 4
Day (10^6)	Male										Female
3	-0.189096	-0.227678	-0.462181	0.0530784	-0.809668	-0.816571	-1.15179	-0.319651	-0.692269	-0.835393	0.190332	-0.0376307	0.198657	0.660865	0.793092	-0.378836	-0.153997	0.18007	0.049384	-0.837165
7	-1.17263	-0.341035	-0.0181814	-0.555955	-0.385103	-0.567102	0.570358	-0.488311	-0.533535	-0.15688	0.184691	-0.261219	0.653213	1.14613	0.428135	1.04405	0.151363	0.0603809	0.324925	-0.127349
12	-0.103474	-0.759451	0.206826	-0.104577	-0.0520764	-0.498732	-0.324058	-0.791077	0.0163935	-0.0557661	0.983626	0.939519	1.04922	0.255273	1.54283	-0.061903	-0.441729	0.608538	0.176858	-0.348399
Day (10^7)	Male										Female
3	0.725912	0.385606	0.269513	0.434569	0.450249	0.386129	0.533825	0.454458	0.588027	0.46982	1.30963	0.488551	0.784617	1.4183	1.16435	0.456723	0.727321	0.642146	0.366894	0.87164
7	0.0863598	0.383815	0.811575	0.340444	0.418301	1.22251	0.916863	0.833419	0.621347	0.766202	1.33445	0.718502	1.20683	0.645422	0.948413	1.70979	1.28709	1.1541	0.986634	1.23989
12	0.881955	1.38202	0.837588	1.00432	0.567026	1.04491	0.583702	0.713771	0.808789	0.462901	1.63043	1.68124	1.76641	1.06446	1.14922	1.74921	0.930455	1.26856	1.15468	1.3869
DATA WERE LOG TRANSFORMED

## Sheet: Figure 5
DNV spermathecae	Control spermathecae	DNV carcass	Control carcass
1783360	48467	175540	106273
2870267	138360	717833	24707
2314820	43833	76320	64207
RAW DATA
